# Supplementary material for: Characterisation of the Carpinus betulus L. Phyllomicrobiome in Urban and Forest Areas
Source: Front Microbiol. 2019 May 29;10:1110. doi: 10.3389/fmicb.2019.01110 (PMC6549492; doi:10.3389/fmicb.2019.01110)
Supplement: Supplementary file 2 [file Data_Sheet_1.ZIP]

Archive with 3 entries (3 files):
- CLARK_epWa.html
- CLARK_epBi.html
- CLARK_epBo.html
