# Supplementary material for: Characterisation of the Carpinus betulus L. Phyllomicrobiome in Urban and Forest Areas
Source: Front Microbiol. 2019 May 29;10:1110. doi: 10.3389/fmicb.2019.01110 (PMC6549492; doi:10.3389/fmicb.2019.01110)
Supplement: Supplementary file 3 [file Data_Sheet_2.ZIP]

Archive with 3 entries (3 files):
- kaiju.out_all_Bi.html
- kaiju.out_all_Bo.html
- kaiju.out_all_Wa.html
