# Supplementary material for: Characterisation of the Carpinus betulus L. Phyllomicrobiome in Urban and Forest Areas
Source: Front Microbiol. 2019 May 29;10:1110. doi: 10.3389/fmicb.2019.01110 (PMC6549492; doi:10.3389/fmicb.2019.01110)
Supplement: Supplementary file 6 [file Data_Sheet_5.ZIP]

Archive with 1 entries (1 files):
- FMAP_script.pbs
