# Supplementary material for: Characterisation of the Carpinus betulus L. Phyllomicrobiome in Urban and Forest Areas
Source: Front Microbiol. 2019 May 29;10:1110. doi: 10.3389/fmicb.2019.01110 (PMC6549492; doi:10.3389/fmicb.2019.01110)
Supplement: Supplementary file 6 [file Data_Sheet_5.ZIP › FMAP_script.pbs]

#!/bin/bash -l
#PBS -A lp_h_microbe
#PBS -l nodes=1:ppn=20
#PBS -l walltime=23:00:00
#PBS -l pmem=6gb
#PBS -m ae
#PBS -M sofie.thijs@uhasselt.be


source activate FMAP

# FMAP_prepare.pl: prepare database files and download KEGG and operon data
perl $FMAP_DIR/FMAP_prepare.pl -k

# FMAP_mapping.pl: mapping sequencing reads to reference proteins
perl $FMAP_DIR/FMAP_mapping.pl -p $MAPPING_THREADS $DATA_DIR/epBi32/sequence_quality_control/epBi32_QC_R1.fastq.gz $DATA_DIR/epBi32/sequence_quality_control/epBi32_QC_R2.fastq.gz > $RES_DIR/epBi32.mapping.txt
perl $FMAP_DIR/FMAP_mapping.pl -p $MAPPING_THREADS $DATA_DIR/epBi41/sequence_quality_control/epBi41_QC_R1.fastq.gz $DATA_DIR/epBi41/sequence_quality_control/epBi41_QC_R2.fastq.gz > $RES_DIR/epBi41.mapping.txt
perl $FMAP_DIR/FMAP_mapping.pl -p $MAPPING_THREADS $DATA_DIR/epBi42/sequence_quality_control/epBi42_QC_R1.fastq.gz $DATA_DIR/epBi42/sequence_quality_control/epBi42_QC_R2.fastq.gz > $RES_DIR/epBi42.mapping.txt
perl $FMAP_DIR/FMAP_mapping.pl -p $MAPPING_THREADS $DATA_DIR/epBi43/sequence_quality_control/epBi43_QC_R1.fastq.gz $DATA_DIR/epBi43/sequence_quality_control/epBi43_QC_R2.fastq.gz > $RES_DIR/epBi43.mapping.txt
perl $FMAP_DIR/FMAP_mapping.pl -p $MAPPING_THREADS $DATA_DIR/epBi51/sequence_quality_control/epBi51_QC_R1.fastq.gz $DATA_DIR/epBi51/sequence_quality_control/epBi51_QC_R2.fastq.gz > $RES_DIR/epBi51.mapping.txt
perl $FMAP_DIR/FMAP_mapping.pl -p $MAPPING_THREADS $DATA_DIR/epBi53/sequence_quality_control/epBi53_QC_R1.fastq.gz $DATA_DIR/epBi53/sequence_quality_control/epBi53_QC_R2.fastq.gz > $RES_DIR/epBi53.mapping.txt
perl $FMAP_DIR/FMAP_mapping.pl -p $MAPPING_THREADS $DATA_DIR/epBo13/sequence_quality_control/epBo13_QC_R1.fastq.gz $DATA_DIR/epBo13/sequence_quality_control/epBo13_QC_R2.fastq.gz > $RES_DIR/epBo13.mapping.txt
perl $FMAP_DIR/FMAP_mapping.pl -p $MAPPING_THREADS $DATA_DIR/epBo14/sequence_quality_control/epBo14_QC_R1.fastq.gz $DATA_DIR/epBo14/sequence_quality_control/epBo14_QC_R2.fastq.gz > $RES_DIR/epBo14.mapping.txt
perl $FMAP_DIR/FMAP_mapping.pl -p $MAPPING_THREADS $DATA_DIR/epBo23/sequence_quality_control/epBo23_QC_R1.fastq.gz $DATA_DIR/epBo23/sequence_quality_control/epBo23_QC_R2.fastq.gz > $RES_DIR/epBo23.mapping.txt
perl $FMAP_DIR/FMAP_mapping.pl -p $MAPPING_THREADS $DATA_DIR/epBo24/sequence_quality_control/epBo24_QC_R1.fastq.gz $DATA_DIR/epBo24/sequence_quality_control/epBo24_QC_R2.fastq.gz > $RES_DIR/epBo24.mapping.txt
perl $FMAP_DIR/FMAP_mapping.pl -p $MAPPING_THREADS $DATA_DIR/epBo32/sequence_quality_control/epBo32_QC_R1.fastq.gz $DATA_DIR/epBo32/sequence_quality_control/epBo32_QC_R2.fastq.gz > $RES_DIR/epBo32.mapping.txt
perl $FMAP_DIR/FMAP_mapping.pl -p $MAPPING_THREADS $DATA_DIR/epBo33/sequence_quality_control/epBo33_QC_R1.fastq.gz $DATA_DIR/epBo33/sequence_quality_control/epBo33_QC_R2.fastq.gz > $RES_DIR/epBo33.mapping.txt
perl $FMAP_DIR/FMAP_mapping.pl -p $MAPPING_THREADS $DATA_DIR/epWa11/sequence_quality_control/epWa11_QC_R1.fastq.gz $DATA_DIR/epWa11/sequence_quality_control/epWa11_QC_R2.fastq.gz > $RES_DIR/epWa11.mapping.txt
perl $FMAP_DIR/FMAP_mapping.pl -p $MAPPING_THREADS $DATA_DIR/epWa14/sequence_quality_control/epWa14_QC_R1.fastq.gz $DATA_DIR/epWa14/sequence_quality_control/epWa14_QC_R2.fastq.gz > $RES_DIR/epWa14.mapping.txt
perl $FMAP_DIR/FMAP_mapping.pl -p $MAPPING_THREADS $DATA_DIR/epWa22/sequence_quality_control/epWa22_QC_R1.fastq.gz $DATA_DIR/epWa22/sequence_quality_control/epWa22_QC_R2.fastq.gz > $RES_DIR/epWa22.mapping.txt
perl $FMAP_DIR/FMAP_mapping.pl -p $MAPPING_THREADS $DATA_DIR/epWa24/sequence_quality_control/epWa24_QC_R1.fastq.gz $DATA_DIR/epWa24/sequence_quality_control/epWa24_QC_R2.fastq.gz > $RES_DIR/epWa24.mapping.txt
perl $FMAP_DIR/FMAP_mapping.pl -p $MAPPING_THREADS $DATA_DIR/epWa33/sequence_quality_control/epWa33_QC_R1.fastq.gz $DATA_DIR/epWa33/sequence_quality_control/epWa33_QC_R2.fastq.gz > $RES_DIR/epWa33.mapping.txt
perl $FMAP_DIR/FMAP_mapping.pl -p $MAPPING_THREADS $DATA_DIR/epWa34/sequence_quality_control/epWa34_QC_R1.fastq.gz $DATA_DIR/epWa34/sequence_quality_control/epWa34_QC_R2.fastq.gz > $RES_DIR/epWa34.mapping.txt


# FMAP_quantification.pl: calculate gene abundances
perl $FMAP_DIR/FMAP_quantification.pl $RES_DIR/epBi32.mapping.txt > $RES_DIR/epBi32.abundance.txt
perl $FMAP_DIR/FMAP_quantification.pl $RES_DIR/epBi41.mapping.txt > $RES_DIR/epBi41.abundance.txt
perl $FMAP_DIR/FMAP_quantification.pl $RES_DIR/epBi42.mapping.txt > $RES_DIR/epBi42.abundance.txt
perl $FMAP_DIR/FMAP_quantification.pl $RES_DIR/epBi43.mapping.txt > $RES_DIR/epBi43.abundance.txt
perl $FMAP_DIR/FMAP_quantification.pl $RES_DIR/epBi51.mapping.txt > $RES_DIR/epBi51.abundance.txt
perl $FMAP_DIR/FMAP_quantification.pl $RES_DIR/epBi53.mapping.txt > $RES_DIR/epBi53.abundance.txt
perl $FMAP_DIR/FMAP_quantification.pl $RES_DIR/epBo13.mapping.txt > $RES_DIR/epBo13.abundance.txt
perl $FMAP_DIR/FMAP_quantification.pl $RES_DIR/epBo14.mapping.txt > $RES_DIR/epBo14.abundance.txt
perl $FMAP_DIR/FMAP_quantification.pl $RES_DIR/epBo23.mapping.txt > $RES_DIR/epBo23.abundance.txt
perl $FMAP_DIR/FMAP_quantification.pl $RES_DIR/epBo24.mapping.txt > $RES_DIR/epBo24.abundance.txt
perl $FMAP_DIR/FMAP_quantification.pl $RES_DIR/epBo32.mapping.txt > $RES_DIR/epBo32.abundance.txt
perl $FMAP_DIR/FMAP_quantification.pl $RES_DIR/epBo33.mapping.txt > $RES_DIR/epBo33.abundance.txt
perl $FMAP_DIR/FMAP_quantification.pl $RES_DIR/epWa11.mapping.txt > $RES_DIR/epWa11.abundance.txt
perl $FMAP_DIR/FMAP_quantification.pl $RES_DIR/epWa14.mapping.txt > $RES_DIR/epWa14.abundance.txt
perl $FMAP_DIR/FMAP_quantification.pl $RES_DIR/epWa22.mapping.txt > $RES_DIR/epWa22.abundance.txt
perl $FMAP_DIR/FMAP_quantification.pl $RES_DIR/epWa24.mapping.txt > $RES_DIR/epWa24.abundance.txt
perl $FMAP_DIR/FMAP_quantification.pl $RES_DIR/epWa33.mapping.txt > $RES_DIR/epWa33.abundance.txt
perl $FMAP_DIR/FMAP_quantification.pl $RES_DIR/epWa34.mapping.txt > $RES_DIR/epWa34.abundance.txt


# FMAP_table.pl: generate gene abundance table
perl $FMAP_DIR/FMAP_table.pl \
epBi32=$RES_DIR/epBi32.abundance.txt \
epBi41=$RES_DIR/epBi41.abundance.txt \
epBi42=$RES_DIR/epBi42.abundance.txt \
epBi43=$RES_DIR/epBi43.abundance.txt \
epBi51=$RES_DIR/epBi51.abundance.txt \
epBi53=$RES_DIR/epBi53.abundance.txt \
epBo13=$RES_DIR/epBo13.abundance.txt \
epBo14=$RES_DIR/epBo14.abundance.txt \
epBo23=$RES_DIR/epBo23.abundance.txt \
epBo24=$RES_DIR/epBo24.abundance.txt \
epBo32=$RES_DIR/epBo32.abundance.txt \
epBo33=$RES_DIR/epBo33.abundance.txt \
epWa11=$RES_DIR/epWa11.abundance.txt \
epWa14=$RES_DIR/epWa14.abundance.txt \
epWa22=$RES_DIR/epWa22.abundance.txt \
epWa24=$RES_DIR/epWa24.abundance.txt \
epWa33=$RES_DIR/epWa33.abundance.txt \
epWa34=$RES_DIR/epWa34.abundance.txt \
> $RES_DIR/orthology.txt

# FMAP_comparison.pl: compare sample groups and identify differentially-abundant genes
perl $FMAP_DIR/FMAP_comparison.pl $RES_DIR/orthology.txt -f 1.5 'epBi32,epBi41,epBi42,epBi43,epBi51,epBi53' 'epBo13,epBo14,epBo23,epBo24,epBo32,epBo33' > $RES_DIR/BiBo.comparison.txt
perl $FMAP_DIR/FMAP_comparison.pl $RES_DIR/orthology.txt -f 1.5 'epBi32,epBi41,epBi42,epBi43,epBi51,epBi53' 'epWa11,epWa14,epWa22,epWa24,epWa33,epWa34' > $RES_DIR/BiWa.comparison.txt
perl $FMAP_DIR/FMAP_comparison.pl $RES_DIR/orthology.txt -f 1.5 'epBo13,epBo14,epBo23,epBo24,epBo32,epBo33' 'epWa11,epWa14,epWa22,epWa24,epWa33,epWa34' > $RES_DIR/BoWa.comparison.txt
perl $FMAP_DIR/FMAP_comparison.pl $RES_DIR/orthology.txt -f 1.5 'epBo13,epBo23,epBo32,epBi32,epBi42,epBi51' 'epWa11,epWa14,epWa22,epWa24,epWa33,epWa34' > $RES_DIR/FoWa.comparison.txt 

# FMAP_pathway.pl: mapping differentially-abundant genes to KEGG pathways
perl $FMAP_DIR/FMAP_pathway.pl $RES_DIR/BiBo.comparison.txt > $RES_DIR/BiBo.pathway.txt
perl $FMAP_DIR/FMAP_pathway.pl $RES_DIR/BiWa.comparison.txt > $RES_DIR/BiWa.pathway.txt
perl $FMAP_DIR/FMAP_pathway.pl $RES_DIR/BoWa.comparison.txt > $RES_DIR/BoWa.pathway.txt
perl $FMAP_DIR/FMAP_pathway.pl $RES_DIR/FoWa.comparison.txt > $RES_DIR/FoWa.pathway.txt

# FMAP_module.pl: mapping differentially-abundant genes to KEGG modules
perl $FMAP_DIR/FMAP_module.pl $RES_DIR/BiBo.comparison.txt > $RES_DIR/BiBo.module.txt
perl $FMAP_DIR/FMAP_module.pl $RES_DIR/BiWa.comparison.txt > $RES_DIR/BiWa.module.txt
perl $FMAP_DIR/FMAP_module.pl $RES_DIR/BoWa.comparison.txt > $RES_DIR/BoWa.module.txt
perl $FMAP_DIR/FMAP_module.pl $RES_DIR/FoWa.comparison.txt > $RES_DIR/FoWa.module.txt

# FMAP_operon.pl: mapping differentially-abundant genes to operons
perl $FMAP_DIR/FMAP_operon.pl $RES_DIR/BiBo.comparison.txt > $RES_DIR/BiBo.operon.txt
perl $FMAP_DIR/FMAP_operon.pl $RES_DIR/BiWa.comparison.txt > $RES_DIR/BiWa.operon.txt
perl $FMAP_DIR/FMAP_operon.pl $RES_DIR/BoWa.comparison.txt > $RES_DIR/BoWa.operon.txt
perl $FMAP_DIR/FMAP_operon.pl $RES_DIR/FoWa.comparison.txt > $RES_DIR/FoWa.operon.txt

# FMAP_plot.pl: plot pathway|module|operon enrichments
perl $FMAP_DIR/FMAP_plot.pl $RES_DIR/BiBo.pathway.txt $RES_DIR/BiBo.pathway.plot.pdf
perl $FMAP_DIR/FMAP_plot.pl $RES_DIR/BiBo.module.txt $RES_DIR/BiBo.module.plot.pdf
perl $FMAP_DIR/FMAP_plot.pl $RES_DIR/BiBo.operon.txt $RES_DIR/BiBo.operon.plot.pdf

perl $FMAP_DIR/FMAP_plot.pl $RES_DIR/BiWa.pathway.txt $RES_DIR/BiWa.pathway.plot.pdf
perl $FMAP_DIR/FMAP_plot.pl $RES_DIR/BiWa.module.txt $RES_DIR/BiWa.module.plot.pdf
perl $FMAP_DIR/FMAP_plot.pl $RES_DIR/BiWa.operon.txt $RES_DIR/BiWa.operon.plot.pdf

perl $FMAP_DIR/FMAP_plot.pl $RES_DIR/BoWa.pathway.txt $RES_DIR/BoWa.pathway.plot.pdf
perl $FMAP_DIR/FMAP_plot.pl $RES_DIR/BoWa.module.txt $RES_DIR/BoWa.module.plot.pdf
perl $FMAP_DIR/FMAP_plot.pl $RES_DIR/BoWa.operon.txt $RES_DIR/BoWa.operon.plot.pdf

perl $FMAP_DIR/FMAP_plot.pl $RES_DIR/FoWa.pathway.txt $RES_DIR/FoWa.pathway.plot.pdf
perl $FMAP_DIR/FMAP_plot.pl $RES_DIR/FoWa.module.txt $RES_DIR/FoWa.module.plot.pdf
perl $FMAP_DIR/FMAP_plot.pl $RES_DIR/FoWa.operon.txt $RES_DIR/FoWa.operon.plot.pdf


# get the higher ranked categories via Humann2. You can start off from orthology.txt generated above, or if you take the faa output of atlas and blast over: https://www.genome.jp/kaas-bin/kaas_main?prog=GHOSTX&way=s uisng GHOSTZ
source activate humann2

#remove first the column with description
cut -f2 --complement $RES_DIR/orthology.txt > $RES_DIR/orthology_final.txt

#remove the column with orthology but keep description
cut -f1 --complement $RES_DIR/orthology.txt > $RES_DIR/description_final.txt

##########
# Pathway
##########

### orthology_2_pathway
humann2_rename_table \
-i $RES_DIR/orthology_final.txt \
-o $RES_DIR/pathway.txt \
-n kegg-pathway \
-c KEGG_orthology2pathway.txt \
--simplify


#### rename
humann2_rename_table \
-i $RES_DIR/pathway_long.txt \
-o $RES_DIR/pathway_final.txt \
-n kegg-orthology \
-c KEGG_pathway.txt \
--simplify


#########
# Module
#########


### orthology_2_pathway
humann2_rename_table \
-i $RES_DIR/orthology_final.txt \
-o $RES_DIR/module.txt \
-n kegg-module \
-c KEGG_orthology2module.txt \
--simplify

#### rename
humann2_rename_table \
-i $RES_DIR/module_long.txt \
-o $RES_DIR/module_final.txt \
-n kegg-orthology \
-c /ddn1/vol1/site_scratch/leuven/314/vsc31426/db/FMAP_master/FMAP_data/KEGG_module.txt \
--simplify


###################
# Input into STAMP
###################
sed 's/_Abundance//g' $RES_DIR/description_final.txt >  $RES_DIR/description_final.spf
sed 's/_Abundance//g' $RES_DIR/pathway_final.txt >  $RES_DIR/pathway_final.spf
sed 's/_Abundance//g' $RES_DIR/module_final.txt >  $RES_DIR/module_final.spf

###################################################


# orthology_2_module
humann2_rename_table \
-i $RES_DIR/orthology.txt \
-o $RES_DIR/module.txt \
-n kegg-module \
-c KEGG_orthology2module.txt \
--simplify
